# Supplementary material for: Evaluation of Cd2+ stress tolerance in transgenic rice overexpressing PgGPx gene that maintains cellular ion and reactive oxygen species homeostasis
Source: PLoS One. 2022 Sep 6;17(9):e0273974. doi: 10.1371/journal.pone.0273974 (PMC9447883; doi:10.1371/journal.pone.0273974)
Supplement: S1 File — (XLSX) [file pone.0273974.s004.xlsx]

## Sheet: REaltime
	Cd	tubuline				PsGPX				dCT			Avergare of control	ddCT				sample	(2^-ddCT)				sample	(2^-ddCT)	SD			Anova: Single Factor
	0 h	26.92	26.99	26.85		25.46	25.96	25.23		-1.46	-1.03	-1.62	-1.37	-0.09	0.34	-0.25		0 h	1.06437	0.790041	1.18921		0 h	1.01454	0.204195
	1 h	26.64	26.48	26.98		24.3	24.28	24.9		-2.34	-2.2	-2.08		-0.97	-0.83	-0.71		1 h	1.95884	1.77769	1.6358		1 h	1.79078	0.161916			SUMMARY
	3 h	26.31	26.29	26.42		23.88	24.05	24.04		-2.43	-2.24	-2.38		-1.06	-0.87	-1.01		3 h	2.08493	1.82766	2.01391		3 h	1.9755	0.132865			Groups	Count	Sum	Average	Variance
	6 h	27.27	27.96	27.47		24.07	24.13	24.16		-3.2	-3.83	-3.31		-1.83	-2.46	-1.94		6 h	3.55537	5.50217	3.83706		6 h	4.2982	1.05214			0 h	3	3.04362	1.01454	0.0416957
	12 h	27.3	27.32	27.45		23.57	23.62	23.75		-3.73	-3.7	-3.7		-2.36	-2.33	-2.33		12 h	5.1337	5.02805	5.02805		12 h	5.06327	0.0609971			1 h	3	5.37233	1.79078	0.0262167
	24 h	27.32	27.3	26.85		23.38	23.97	23.47		-3.94	-3.33	-3.38		-2.57	-1.96	-2.01		24 h	5.93809	3.89062	4.02782		24 h	4.61885	1.14456			3 h	3	5.92651	1.9755	0.0176532
	48 h	30.33	31.24	30.54		27.06	27.08	26.77		-3.27	-4.16	-3.77		-1.9	-2.79	-2.4		48 h	3.73213	6.9163	5.27803		48 h	5.30882	1.59231			6 h	3	12.8946	4.2982	1.10699
	72h	29.71	29.47	29.85		26.18	26.12	26.36		-3.53	-3.35	-3.49		-2.16	-1.98	-2.12		72h	4.46915	3.94493	4.34694		72h	4.25367	0.274272			12 h	3	15.1898	5.06327	0.00372065
																												24 h	3	13.8565	4.61885	1.31002
																												48 h	3	15.9265	5.30882	2.53544
																												72h	3	12.761	4.25367	0.075225
																												ANOVA
																												Source of Variation	SS	df	MS	F	P-value	F crit
																												Between Groups	58.7477	7	8.39253	13.1211	1.46418e-05	2.6572
																												Within Groups	10.2339	16	0.63962
																												Total	68.9816	23
																									POST-HOC test
																									groups	p value (t-test)	Significance
																									0h to 1h	0.00670181	NO			Test	Alpha
																									0h to 3h	0.00240047	NO			ANOVA	0.05
																									0h to 6h	0.00606004	NO			Post-Hoc test (Bonfarroni corrected)	0.00178571
																									0h to 12h	5.08613e-06	YES
																									0h to 24h	0.00580898	NO
																									0h to 48h	0.0097836	NO
																									0h to 72h	0.000179716	YES
																									1h to 3h	0.201334	NO
																									1h to 6h	0.0151016	NO
																									1h to 12h	5.17758e-06	YES
																									1h to 24h	0.0132902	NO
																									1h to 48h	0.0189864	NO
																									1h to 72h	0.000205265	YES
																									3h to 6h	0.0192101	NO
																									3h to 12h	3.33378e-06	YES
																									3h to 24h	0.0164909	NO
																									3h to 48h	0.0224905	NO
																									3h to 72h	0.000205265	YES
																									6h to 12h	0.277027	NO
																									6h to 24h	0.738969	NO
																									6h to 48h	0.410946	NO
																									6h to 72h	0.94686	NO
																									12h to 24h	0.538638	NO
																									12h to 48h	0.802738	NO
																									12h to 72h	0.00753967	NO
																									24h to 48h	0.575161	NO
																									24h to 72h	0.619495	NO
																									48h to 72h	0.321236	NO
